# Supplementary material for: Virulence Mechanisms of Common Uropathogens and Their Intracellular Localisation within Urothelial Cells
Source: Pathogens. 2022 Aug 17;11(8):926. doi: 10.3390/pathogens11080926 (PMC9415470; doi:10.3390/pathogens11080926)
Supplement: Supplementary file 1 [file pathogens-11-00926-s001.zip]

Archive with 1 entries (1 files):
- pathogens-1859069-supplementary.pdf
